# Supplementary material for: Taurine Prevents Impairments in Skin Barrier Function and Dermal Collagen Synthesis Triggered by Sleep Deprivation-Induced Estrogen Circadian Rhythm Disruption
Source: Cells. 2025 May 16;14(10):727. doi: 10.3390/cells14100727 (PMC12110213; doi:10.3390/cells14100727)
Supplement: Supplementary file 1 [file cells-14-00727-s001.zip]

Archive with 1 entries (1 files):
- cells-3595309-supplementary.pdf
